# Supplementary material for: Senecavirus A-induced glycolysis facilitates virus replication by promoting lactate production that attenuates the interaction between MAVS and RIG-I
Source: PLoS Pathog. 2023 May 1;19(5):e1011371. doi: 10.1371/journal.ppat.1011371 (PMC10174517; doi:10.1371/journal.ppat.1011371)
Supplement: S1 Data — (XLS) [file ppat.1011371.s003.xls]

## Sheet: Fig 1A
Cells lactate(μmol/104 cell)					mean		std deviation		SEM
control	0.09	0.08	0.14		0.103333		0.0321455		0.0185592
SVA	0.45	0.3	0.35		0.366667		0.0763763		0.0440959

## Sheet: Fig 1B
ATP content (pmol/mg)					mean		std deviation		SEM
control	9.11679	7.70394	8.66946		8.49673		0.722089		0.416898
SVA	6.16009	6.37176	5.91813		6.14999		0.226987		0.131051

## Sheet: Fig 1C
Relative expression levels of mRNA
control					mean		std deviation		SEM
HK2	1.19	0.97	0.91		1.02333		0.147422		0.0851143
PFKM	1.13	0.89	0.96		0.993333		0.123423		0.0712585
PKM	1.09	0.93	1.09		1.03667		0.092376		0.0533333
PGK1	1.12	0.92	0.97		1.00333		0.104083		0.0600925
HIF-1α	1.11	0.95	0.98		1.01333		0.085049		0.0491031
SOD2	1.07	0.87	1.17		1.03667		0.152753		0.0881917
Heat-SVA
HK2	0.96	1.04	0.98		0.993333		0.0416333		0.024037
PFKM	0.98	0.88	0.9		0.92		0.052915		0.0305505
PKM	1.01	1.04	0.95		1		0.0458258		0.0264575
PGK1	0.87	0.94	0.88		0.896667		0.0378594		0.0218581
HIF-1α	0.93	0.87	0.86		0.886667		0.0378594		0.0218581
SOD2	0.82	0.86	0.97		0.883333		0.0776745		0.0448454
SVA MOI=0.1
HK2	3.54	3.34	3.36		3.41333		0.110151		0.0635959
PFKM	0.89	0.97	0.81		0.89		0.08		0.046188
PKM	1.08	1.1	1.26		1.14667		0.0986577		0.05696
PGK1	1.37	1.25	1.3		1.30667		0.0602771		0.034801
HIF-1α	2.61	2.51	2.46		2.52667		0.0763763		0.0440959
SOD2	1.77	1.61	1.74		1.70667		0.085049		0.0491031
SVA MOI=1
HK2	4.2	3.73	3.39		3.77333		0.406735		0.234829
PFKM	1.41	1.43	1.47		1.43667		0.0305505		0.0176383
PKM	2.66	2.89	3.12		2.89		0.23		0.132791
PGK1	1.8	1.51	1.15		1.48667		0.325628		0.188001
HIF-1α	4.43	4.23	4.35		4.33667		0.100664		0.0581187
SOD2	2.9	2.46	2.62		2.66		0.222711		0.128582

## Sheet: Fig 1E
Relative Expression/GAPDH
PGK1						mean		std deviation		SEM
6	1.02	0.94	1.11			1.02333		0.085049		0.0491031
12	1.26	1.31	1.13			1.23333		0.0929157		0.0536449
24	1.75	1.98	1.88			1.87		0.115326		0.0665833
36	2.35	2.8	2.71			2.62		0.238118		0.137477
48	2.98	2.86	3.28			3.04		0.216333		0.1249
PKM
6	1.03	0.98	1.06	1.05		1.03		0.0355903		0.0177951
12	1.52	1.33	1.53	1.56		1.485		0.104722		0.0523609
24	2.16	2.81	2.62			2.53		0.334215		0.192959
36	2.91	2.61	2.96	2.68		2.79		0.171075		0.0855375
48	3	2.89	3.32	2.75		2.99		0.242625		0.121312
VP2
6	0.96	1.08	1.1			1.04667		0.0757188		0.0437163
12	1.34	1.5	1.38			1.40667		0.0832666		0.048074
24	1.84	2.13	2.28			2.08333		0.223681		0.129142
36	3.01	3.11	2.68			2.93333		0.225019		0.129915
48	3.94	4	3.2			3.71333		0.445571		0.25725

## Sheet: Fig 2A
Relative expression levels of SVA VP2 gene
control					mean		std deviation		SEM
6	1.05	0.9	1.08		1.01		0.0964365		0.0556776
12	1.19	0.85	1		1.01333		0.170392		0.0983757
24	0.99	0.97	1.04		1		0.0360555		0.0208167
SVA
6	1.74	1.78	2.75		2.09		0.571927		0.330202
12	1.72	2.17	2.09		1.99333		0.240069		0.138604
24	3.2	2.49	3.32		3.00333		0.44859		0.258994

## Sheet: Fig 2B
Relative expression levels of SVA VP2 gene
control					mean		std deviation		SEM
6	0.98	1.01	1.01		1		0.0173205		0.01
12	1	1.01	0.99		1		0.01		0.0057735
24	1.05	0.95	1.03		1.01		0.052915		0.0305505
SVA
6	2.89	2.97	2.85		2.90333		0.061101		0.0352767
12	1.33	1.43	1.74		1.5		0.213776		0.123423
24	2.21	2.2	2.18		2.19667		0.0152753		0.00881917

## Sheet: Fig 2C
Relative expression levels of SVA VP2 gene
control					mean		std deviation		SEM
6	1.08	0.88	1.06		1.00667		0.110151		0.0635959
12	1.17	0.86	1		1.01		0.155242		0.0896289
24	0.98	0.99	1.02		0.996667		0.0208167		0.0120185
SVA
6	2.87	2.58	2.53		2.66		0.183576		0.105987
12	1.27	1.36	1.12		1.25		0.121244		0.07
24	1.75	1.62	1.63		1.66667		0.0723418		0.0417665

## Sheet: Fig 2D
Relative expression levels of SVA VP2 gene
control					mean		std deviation		SEM
6	0.82	1	0.81		0.876667		0.106927		0.0617342
12	0.96	0.98	1.09		1.01		0.07		0.0404145
24	1.01	0.99	0.98		0.993333		0.0152753		0.00881917
SVA
6	0.75	0.6	0.69		0.68		0.0754983		0.043589
12	1.22	1.25	1.2		1.22333		0.0251661		0.0145297
24	2	2.06	1.87		1.97667		0.0971253		0.0560753

## Sheet: Fig 2E
Relative expression levels of SVA VP2 gene
control					mean		std deviation		SEM
6	0.83	1.12	0.96		0.97		0.145258		0.083865
12	0.92	1.01	0.98		0.97		0.0458258		0.0264575
24	1.03	1.13	0.86		1.00667		0.136504		0.0788106
SVA
6	3.44	3.21	3.07		3.24		0.186815		0.107858
12	3.65	3.49	3.38		3.50667		0.135769		0.0783865
24	1.56	1.31	1.46		1.44333		0.125831		0.0726483

## Sheet: Fig 2F
Virus Titer (logTCID50/0.1ml)
vecter					mean		std deviation		SEM
6	3.51	3.23	3.27		3.33667		0.151438		0.0874325
12	4.98	4.78	5.13		4.96333		0.175594		0.101379
24	7.23	7.31	7.47		7.33667		0.122202		0.0705534
HIF-1α
6	3.56	3.49	3.62		3.55667		0.0650641		0.0375648
12	5.02	5.29	5.4		5.23667		0.195533		0.112891
24	8.65	8.33	8.52		8.5		0.160935		0.0929157
PKM
6	4.66	4.79	4.72		4.72333		0.0650641		0.0375648
12	5.42	5.28	5.05		5.25		0.186815		0.107858
24	7.99	8.31	8.06		8.12		0.168226		0.0971253
PDK3
6	4.36	4.19	4.02		4.19		0.17		0.0981495
12	6.02	6.26	6.47		6.25		0.225167		0.13
24	8.85	8.3	8.76		8.63667		0.295014		0.170326
PGK1
6	4.86	4.94	4.67		4.82333		0.138684		0.0800694
12	5.9	5.75	6.09		5.91333		0.170392		0.0983757
24	7.92	8.6	8.37		8.29667		0.345881		0.199694
co-transfection
6	4.95	4.78	5.93		5.22		0.620725		0.358376
12	6.98	6.75	7.12		6.95		0.186815		0.107858
24	7.87	7.93	8.05		7.95		0.0916515		0.052915

[truncated: 50 more sheets: Fig 3B, Fig 3D, Fig 3E, Fig 3G, Fig 4A, Fig 4B, Fig 4C, Fig 4D, Fig 4E, Fig 4F, Fig 4G, Fig 4H, Fig 4I, Fig 4J, Fig 4K, Fig 4L, Fig 5A, Fig 5B, Fig 5C, Fig 5E …]
